# Supplementary material for: Chromobox 7/8 serve as independent indicators for glioblastoma via promoting proliferation and invasion of glioma cells
Source: Front Neurol. 2022 Aug 11;13:912039. doi: 10.3389/fneur.2022.912039 (PMC9403790; doi:10.3389/fneur.2022.912039)
Supplement: Supplementary file 1 [file Table_1.XLSX]

## Sheet: Sheet1
CGGA_ID	PRS_type	Histology	Grade	Gender	Age	OS	Censor (alive=0; dead=1)	Radio_status (treated=1;un-treated=0)	Chemo_status (TMZ treated=1;un-treated=0)	IDH_mutation_status	1p19q_codeletion_status	MGMTp_methylation_status	CBX1	CBX2	CBX3	CBX4	CBX5	CBX6	CBX7	CBX8
CGGA_P609	Primary	GBM	WHO IV	Female	19	726	0	1	1	Wildtype	Non-codel	un-methylated	5.63607	2.98099	6.40236	3.68548	5.0751	3.98107	2.57475	1.86178
CGGA_P28	Primary	GBM	WHO IV	Male	61	107	1	0	0	Wildtype	Non-codel	NA	6.30224	3.18828	6.89006	5.25713	4.90589	4.93298	3.98955	3.5867
CGGA_P25	Primary	GBM	WHO IV	Male	64	147	1	1	1	Wildtype	NA	NA	3.19752	1.09348	3.91527	4.02708	2.11076	3.89319	2.87077	2.22018
CGGA_P22	Primary	GBM	WHO IV	Male	62	406	1	1	1	Wildtype	Non-codel	NA	6.01666	3.4994	7.1359	4.08965	4.62593	3.88417	3.87202	3.71177
CGGA_P205	Primary	GBM	WHO IV	Male	66	583	1	1	1	Wildtype	NA	NA	3.62472	0.932252	3.36687	3.08623	2.50522	2.55365	1.96334	1.82477
CGGA_P180	Primary	GBM	WHO IV	Male	47	260	1	1	1	Mutant	NA	NA	4.05556	2.30581	4.45469	4.02784	3.06546	3.18195	2.38693	2.73441
CGGA_P178	Primary	GBM	WHO IV	Female	52	1442	0	1	1	Wildtype	NA	methylated	3.23042	0.131217	2.12039	1.95048	2.25925	3.77684	2.76272	0.843324
CGGA_P164	Primary	GBM	WHO IV	Male	27	1553	0	1	1	Wildtype	NA	NA	3.00989	1.7731	4.12731	4.02103	2.40954	4.14731	3.7069	2.17898
CGGA_P160	Primary	GBM	WHO IV	Female	72	219	1	1	1	Wildtype	Non-codel	NA	5.64669	2.2879	7.01221	4.94294	4.3444	3.98107	4.19611	2.83359
CGGA_P15	Primary	GBM	WHO IV	Male	49	723	1	1	1	NA	Non-codel	NA	5.24574	3.24112	5.72579	3.04056	3.71039	4.2697	3.87659	2.25409
CGGA_P143	Primary	GBM	WHO IV	Female	66	261	1	1	1	Wildtype	Non-codel	NA	5.56554	1.69638	6.86643	4.4114	4.39112	3.60462	3.86467	3.15532
CGGA_P136	Primary	GBM	WHO IV	Female	41	842	1	1	1	Wildtype	NA	NA	3.50739	0.636082	3.01558	2.84691	3.29054	2.66751	2.11834	1.94824
CGGA_P116	Primary	GBM	WHO IV	Male	58	305	1	1	NA	Wildtype	NA	NA	4.47889	3.02409	3.94322	3.47535	2.87183	2.47633	1.68573	2.1097
CGGA_P112	Primary	GBM	WHO IV	Male	65	834	1	1	1	Wildtype	Non-codel	NA	5.7554	0.876435	5.97567	4.26303	4.15285	5.85791	6.03948	1.52799
CGGA_P102	Primary	GBM	WHO IV	Male	30	1269	1	1	1	Mutant	Non-codel	NA	5.94024	4.94862	7.57029	5.70611	4.65961	4.07148	3.3242	4.3416
CGGA_P100	Primary	GBM	WHO IV	Male	67	268	1	NA	NA	Wildtype	Non-codel	NA	6.00485	3.44228	7.11929	4.4915	3.97624	3.73302	3.19593	3.31004
CGGA_D57	Primary	GBM	WHO IV	Male	40	766	1	1	1	Wildtype	Non-codel	NA	4.36649	2.53575	5.19359	3.09217	4.18488	4.13593	3.65535	3.02652
CGGA_D37	Primary	GBM	WHO IV	Male	55	965	1	1	1	Wildtype	Non-codel	un-methylated	3.9452	2.20129	7.01797	3.12651	3.11935	3.35459	3.862	3.45387
CGGA_D35	Primary	GBM	WHO IV	Female	68	661	1	1	0	Wildtype	Non-codel	methylated	3.62425	1.32192	5.56811	3.72991	3.15052	5.17422	3.49809	2.12138
CGGA_D30	Primary	GBM	WHO IV	Male	70	215	1	1	0	Wildtype	Non-codel	NA	4.75703	1.18249	6.12769	3.54698	3.85086	4.06228	4.10757	1.80347
CGGA_D09	Primary	GBM	WHO IV	Male	57	233	1	1	0	Wildtype	Non-codel	un-methylated	5.39094	3.72765	6.82141	4.28541	4.01986	3.90835	2.91492	3.89697
CGGA_D03	Primary	GBM	WHO IV	Male	44	423	1	1	1	Wildtype	Non-codel	methylated	4.79072	2.12314	7.16182	4.30794	3.74	3.36268	2.85644	2.04402
CGGA_902	Primary	GBM	WHO IV	Male	54	193	1	NA	NA	Wildtype	Non-codel	un-methylated	7.45641	4.67779	8.51123	3.86629	5.96866	4.17765	2.60353	2.76813
CGGA_878	Primary	GBM	WHO IV	Male	42	863	1	0	1	Wildtype	Non-codel	un-methylated	4.38229	2.30773	5.77008	3.90169	4.371	3.55045	2.35201	2.49601
CGGA_876	Primary	GBM	WHO IV	Female	60	159	1	NA	NA	Wildtype	Non-codel	un-methylated	4.59494	1.47034	4.63541	3.32647	2.9132	3.73802	3.96216	2.32222
CGGA_859	Primary	GBM	WHO IV	Male	56	387	1	1	0	Wildtype	Non-codel	un-methylated	5.05725	1.89862	6.07751	4.08624	3.92086	4.21838	3.60509	3.03409
CGGA_850	Primary	GBM	WHO IV	Female	52	564	0	0	0	Wildtype	Non-codel	un-methylated	5.87294	2.14962	6.18999	3.36481	5.04816	4.10789	2.77496	2.16675
CGGA_848	Primary	GBM	WHO IV	Female	54	239	0	1	1	Wildtype	Non-codel	un-methylated	4.95537	2.48354	7.3631	3.19634	3.73316	3.83758	3.31866	2.52713
CGGA_842	Primary	GBM	WHO IV	Female	63	204	1	1	1	Wildtype	Non-codel	un-methylated	5.79436	1.18249	5.59457	3.38713	5.21206	2.71916	2.29971	2.58271
CGGA_837	Primary	GBM	WHO IV	Male	57	432	1	1	1	Wildtype	Non-codel	methylated	5.06721	3.10169	7.86653	5.15454	3.74767	4.34517	2.92341	3.3386
CGGA_831	Primary	GBM	WHO IV	Female	55	546	1	1	1	Wildtype	Non-codel	un-methylated	6.03596	3.10218	7.29047	4.54252	4.06841	4.16874	4.4072	3.67995
CGGA_808	Primary	GBM	WHO IV	Male	38	1167	0	1	1	Wildtype	Non-codel	un-methylated	4.80924	2.95407	5.6473	4.57975	3.94993	4.15539	4.89379	2.06455
CGGA_804	Primary	GBM	WHO IV	Female	53	614	0	1	1	Wildtype	Non-codel	methylated	5.26152	2.10973	5.20687	4.33189	3.86046	4.68741	4.97475	1.77128
CGGA_802	Primary	GBM	WHO IV	Male	42	681	1	1	1	Wildtype	Non-codel	un-methylated	4.45183	1.32932	6.30358	3.63179	3.39962	3.57914	3.57021	2.33092
CGGA_789	Primary	GBM	WHO IV	Male	50	345	1	1	0	Wildtype	Non-codel	un-methylated	4.02554	1.6305	3.56844	4.80488	3.38092	5.27817	4.93389	2.37659
CGGA_782	Primary	GBM	WHO IV	Male	60	289	1	1	0	Wildtype	Non-codel	un-methylated	5.38722	2.15399	6.26731	4.70085	5.11451	4.98672	4.27019	2.87348
CGGA_761	Primary	GBM	WHO IV	Male	45	1840	1	1	0	Mutant	Non-codel	methylated	6.33609	3.87158	4.30086	4.30313	3.87951	3.98872	4.17269	3.40632
CGGA_759	Primary	GBM	WHO IV	Male	30	1263	1	1	0	Mutant	Non-codel	methylated	5.05107	3.90774	5.32595	4.34616	4.66321	4.74768	3.84547	1.58207
CGGA_747	Primary	GBM	WHO IV	Male	29	970	1	1	1	Mutant	Non-codel	methylated	5.61248	4.43585	4.44664	5.32609	4.90044	3.55189	2.80258	2.68154
CGGA_731	Primary	GBM	WHO IV	Male	50	503	1	1	0	Wildtype	Non-codel	un-methylated	4.56185	1.96399	5.85038	3.8018	4.30572	4.35245	3.64731	1.64466
CGGA_710	Primary	GBM	WHO IV	Male	41	660	1	0	1	Mutant	Non-codel	methylated	5.13022	1.70194	4.97194	3.19634	4.10393	4.28104	4.72387	1.80347
CGGA_700	Primary	GBM	WHO IV	Female	24	170	0	1	1	Mutant	Non-codel	methylated	5.6539	1.87273	6.93437	4.16996	5.41162	4.16554	3.9522	2.72312
CGGA_680	Primary	GBM	WHO IV	Male	44	2373	1	1	1	Wildtype	Non-codel	un-methylated	6.25664	2.24308	7.74344	3.14353	5.03706	4.63424	4.85077	1.97367
CGGA_679	Primary	GBM	WHO IV	Female	63	263	1	1	0	Wildtype	Non-codel	methylated	5.81693	3.26056	6.65255	3.46819	4.93089	3.84002	3.53022	2.39895
CGGA_676	Primary	GBM	WHO IV	Male	60	376	1	1	1	Wildtype	Non-codel	un-methylated	5.09776	2.36981	6.82466	3.9275	3.88817	4.1058	3.35781	2.757
CGGA_658	Primary	GBM	WHO IV	Male	55	372	1	1	1	Wildtype	Non-codel	methylated	6.51859	3.93326	7.19603	3.90354	5.30596	3.9467	2.91492	2.96463
CGGA_604	Primary	GBM	WHO IV	Male	46	381	1	1	1	Wildtype	Non-codel	methylated	4.5741	2.72577	6.68811	3.70222	3.3673	3.6199	2.97134	3.36045
CGGA_525	Primary	GBM	WHO IV	Male	61	138	1	1	0	Wildtype	Non-codel	methylated	3.87145	1.45679	4.84666	3.72991	3.33652	4.27915	4.12858	1.98798
CGGA_509	Primary	GBM	WHO IV	Male	38	623	1	1	0	Wildtype	Non-codel	un-methylated	6.3082	4.35024	7.50541	4.94149	5.46594	3.79049	3.16115	3.48538
CGGA_499	Primary	GBM	WHO IV	Male	51	122	1	1	0	Wildtype	Non-codel	methylated	5.74928	3.23882	6.1512	5.13667	5.82065	5.51727	2.98157	3.04727
CGGA_494	Primary	GBM	WHO IV	Female	58	4435	0	1	1	Wildtype	Non-codel	methylated	4.71301	0.809417	3.84105	3.72005	3.2284	5.91176	6.30129	0.876405
CGGA_491	Primary	GBM	WHO IV	Female	36	1074	1	1	1	Mutant	Non-codel	methylated	6.0555	2.90342	6.40859	2.23999	4.87353	3.91773	3.85965	1.98441
CGGA_483	Primary	GBM	WHO IV	Female	59	277	1	1	1	Wildtype	Non-codel	un-methylated	6.05488	1.93917	7.51468	3.01968	5.07742	3.61573	2.11416	1.75084
CGGA_413	Primary	GBM	WHO IV	Male	54	183	0	1	1	Wildtype	Non-codel	un-methylated	4.88444	1.98843	7.10788	3.50253	4.1295	3.43841	2.83645	2.03366
CGGA_342	Primary	GBM	WHO IV	Female	49	500	1	1	1	Wildtype	NA	methylated	4.56419	1.9981	6.36921	2.76824	2.80693	3.58198	3.74504	1.27769
CGGA_274	Primary	GBM	WHO IV	Female	55	610	0	1	1	Wildtype	Non-codel	un-methylated	6.00046	3.43601	8.51859	5.90378	4.0184	4.02204	2.46872	3.60361
CGGA_1901	Primary	GBM	WHO IV	Male	60	540	1	1	1	Wildtype	Non-codel	methylated	4.78476	2.51981	8.66652	3.88747	4.03741	3.08082	3.08075	3.33236
CGGA_1870	Primary	GBM	WHO IV	Male	62	1556	0	1	1	Mutant	Codel	un-methylated	5.79621	4.05942	6.87466	4.91542	4.61196	4.16213	4.16314	2.84352
CGGA_1866	Primary	GBM	WHO IV	Male	68	127	1	1	1	Wildtype	Non-codel	un-methylated	6.84742	3.74081	8.01022	4.32344	5.06831	3.40202	3.11759	3.03693
CGGA_1840	Primary	GBM	WHO IV	Female	58	1179	0	1	1	Wildtype	Non-codel	methylated	6.31075	2.49563	5.98835	4.73791	4.3866	5.12041	5.55377	2.36516
CGGA_1833	Primary	GBM	WHO IV	Female	60	494	1	1	1	Wildtype	Non-codel	methylated	6.3229	3.13194	7.39624	5.32366	4.70918	4.18115	3.62399	3.4038
CGGA_1826	Primary	GBM	WHO IV	Female	70	44	1	0	0	Wildtype	Non-codel	methylated	6.15351	2.52633	8.56668	4.71373	4.64599	3.92078	4.48159	2.94823
CGGA_1819	Primary	GBM	WHO IV	Male	55	1005	1	0	1	Wildtype	Non-codel	methylated	5.20837	2.52199	6.77563	4.22108	4.46006	5.04478	4.95546	2.44159
CGGA_1817	Primary	GBM	WHO IV	Female	72	399	1	1	1	Wildtype	Non-codel	methylated	5.52498	3.34354	6.45707	3.63693	4.15375	3.53495	4.03503	2.94456
CGGA_1812	Primary	GBM	WHO IV	Male	65	780	1	NA	NA	Wildtype	Non-codel	un-methylated	5.42896	2.58786	6.74077	5.10031	4.20661	4.00777	3.58736	2.92046
CGGA_1807	Primary	GBM	WHO IV	Female	65	247	1	NA	NA	Wildtype	Non-codel	methylated	6.48085	4.62972	8.01621	5.06887	6.14573	3.86228	3.46757	3.27297
CGGA_1780	Primary	GBM	WHO IV	Female	57	1826	0	0	1	Wildtype	NA	NA	3.59065	1.31269	3.55073	2.63849	3.26286	2.89463	2.31537	1.68903
CGGA_1769	Primary	GBM	WHO IV	Female	49	1854	0	0	1	Wildtype	Non-codel	methylated	6.08368	1.25429	5.95111	4.4345	4.61324	5.82046	6.07672	1.4535
CGGA_1767	Primary	GBM	WHO IV	Male	63	86	1	0	0	Wildtype	NA	methylated	4.0744	1.67652	3.96265	2.93308	2.58295	2.88139	1.57923	1.49656
CGGA_1764	Primary	GBM	WHO IV	Male	33	710	1	1	1	Mutant	Non-codel	un-methylated	5.90899	3.57887	6.70298	4.43287	4.79315	4.27919	4.29931	3.14266
CGGA_1758	Primary	GBM	WHO IV	Female	45	414	1	1	1	Wildtype	Non-codel	methylated	6.56538	3.50799	7.44097	4.9563	5.38782	4.41897	3.52994	3.44009
CGGA_1750	Primary	GBM	WHO IV	Female	52	250	1	1	1	Wildtype	Non-codel	methylated	5.60159	2.06485	5.96986	4.22882	3.63842	5.13983	5.65711	2.11645
CGGA_1749	Primary	GBM	WHO IV	Female	44	401	1	1	1	Wildtype	Non-codel	un-methylated	6.17294	3.74622	7.17552	4.85732	5.23256	4.82062	4.26324	3.04719
CGGA_1744	Primary	GBM	WHO IV	Male	51	1936	0	1	1	NA	Non-codel	methylated	4.22281	2.95734	5.93614	2.60834	3.12876	4.04764	3.08399	2.66631
CGGA_1740	Primary	GBM	WHO IV	Female	50	363	1	0	0	Wildtype	Non-codel	methylated	5.76586	4.08929	6.41142	5.30505	4.49464	4.82017	4.23396	3.3959
CGGA_1736	Primary	GBM	WHO IV	Female	57	938	1	1	1	Wildtype	Non-codel	un-methylated	5.47951	1.88766	6.27782	3.72261	4.27646	4.44491	3.62618	2.1097
CGGA_1735	Primary	GBM	WHO IV	Male	54	813	1	1	1	Wildtype	Non-codel	un-methylated	6.29745	3.11643	6.87716	4.45558	5.79024	5.46038	5.13249	2.67976
CGGA_1728	Primary	GBM	WHO IV	Male	45	917	1	1	1	Mutant	Non-codel	un-methylated	5.59684	3.23723	6.66966	4.55397	4.87111	3.95299	4.34621	2.69308
CGGA_1727	Primary	GBM	WHO IV	Male	48	1980	0	1	1	Mutant	Non-codel	un-methylated	5.10153	3.19901	5.56185	2.89821	3.72533	4.16947	4.31069	1.86178
CGGA_1722	Primary	GBM	WHO IV	Female	60	349	1	1	1	Wildtype	NA	un-methylated	3.42816	0.840374	3.5011	2.97579	2.39959	2.74333	2.055	1.50712
CGGA_1713	Primary	GBM	WHO IV	Male	62	332	1	1	1	Wildtype	Non-codel	methylated	6.80316	4.08436	7.34752	5.43648	4.96356	3.7739	3.08723	3.5867
CGGA_1709	Primary	GBM	WHO IV	Male	47	415	1	1	1	Wildtype	Non-codel	un-methylated	6.6823	3.96344	7.06379	4.38276	5.39174	3.78466	2.72963	3.522
CGGA_1708	Primary	GBM	WHO IV	Female	54	1122	1	1	1	Wildtype	Non-codel	methylated	5.0514	3.20833	6.35963	3.78369	3.90459	3.1789	3.53111	5.07062
CGGA_1706	Primary	GBM	WHO IV	Male	60	2068	0	1	1	Wildtype	Non-codel	NA	4.35176	2.11534	6.34828	3.60561	3.60769	3.47135	3.48706	3.574
CGGA_1699	Primary	GBM	WHO IV	Female	41	2088	0	0	1	Mutant	NA	un-methylated	4.19269	0.795828	3.33934	3.35988	3.41004	3.70438	3.10169	2.42826
CGGA_1698	Primary	GBM	WHO IV	Female	55	388	1	0	0	Wildtype	Non-codel	methylated	5.38724	3.34955	7.00585	4.32641	4.30566	4.26698	3.2729	3.72326
CGGA_1694	Primary	GBM	WHO IV	Male	55	624	1	1	1	Wildtype	Non-codel	un-methylated	5.66457	2.8822	5.91833	3.29383	5.37813	3.29716	2.84791	2.73441
CGGA_1690	Primary	GBM	WHO IV	Male	60	592	1	1	1	Wildtype	Non-codel	un-methylated	5.99988	3.31311	7.15102	5.21667	4.74606	4.00694	3.25585	3.51596
CGGA_1687	Primary	GBM	WHO IV	Male	14	2118	0	1	1	Wildtype	Non-codel	un-methylated	5.64812	2.03427	7.36312	4.46253	3.97521	4.74623	3.76251	2.34537
CGGA_1681	Primary	GBM	WHO IV	Female	58	346	1	1	1	Wildtype	Codel	methylated	4.10933	1.35368	4.96873	2.50313	3.18365	2.7221	2.03438	1.50185
CGGA_1678	Primary	GBM	WHO IV	Male	51	657	1	1	1	Wildtype	NA	methylated	4.00359	1.15307	3.01318	3.14106	3.84029	3.23567	2.10853	1.56377
CGGA_1666	Primary	GBM	WHO IV	Male	60	249	1	1	1	Wildtype	NA	methylated	4.06055	0.959341	3.23497	3.01539	2.98188	3.089	2.33222	1.6517
CGGA_1650	Primary	GBM	WHO IV	Male	36	1283	1	1	1	Mutant	Non-codel	methylated	6.17388	2.62875	6.41667	4.80776	4.84079	4.82739	5.20865	2.25104
CGGA_1644	Primary	GBM	WHO IV	Male	48	173	1	1	1	Wildtype	Non-codel	methylated	4.15447	2.43442	6.66712	3.05542	3.45319	4.40673	2.76067	3.23635
CGGA_1635	Primary	GBM	WHO IV	Female	43	332	1	1	1	Wildtype	NA	un-methylated	4.35571	0.530594	2.27125	2.99833	2.1231	2.91519	2.53194	1.60844
CGGA_1634	Primary	GBM	WHO IV	Female	26	366	1	0	0	Wildtype	Non-codel	methylated	5.31772	2.39684	6.33562	4.55347	4.74491	3.19407	2.91723	3.68424
CGGA_1626	Primary	GBM	WHO IV	Male	66	696	1	1	1	Wildtype	Non-codel	un-methylated	5.80885	2.3335	6.74596	4.13617	4.22719	3.7788	3.95808	3.99913
CGGA_1613	Primary	GBM	WHO IV	Male	53	250	0	1	1	Wildtype	Non-codel	methylated	5.47918	3.15282	7.08829	3.59606	4.07701	3.16664	3.3364	3.3959
CGGA_1612	Primary	GBM	WHO IV	Male	68	718	1	1	1	Wildtype	Non-codel	un-methylated	5.13487	2.36796	6.90038	4.45236	3.69149	4.03313	4.10173	3.69383
CGGA_1601	Primary	GBM	WHO IV	Male	66	710	1	1	1	Wildtype	Non-codel	methylated	5.81938	2.74837	7.87068	4.58044	4.43335	4.02988	3.3364	3.32124
CGGA_1597	Primary	GBM	WHO IV	Male	58	174	1	1	0	Wildtype	Non-codel	methylated	5.58549	3.02258	6.5806	4.23074	4.47287	3.65703	3.59073	2.9844
CGGA_1596	Primary	GBM	WHO IV	Male	63	205	1	1	1	Wildtype	Non-codel	methylated	5.97869	3.60305	7.00008	4.16894	4.83648	3.62122	3.22841	3.36787
CGGA_1595	Primary	GBM	WHO IV	Female	34	2363	0	1	1	NA	Non-codel	un-methylated	5.01529	3.82587	5.88692	2.47994	4.53107	4.90989	3.80159	1.66113
CGGA_1586	Primary	GBM	WHO IV	Female	55	232	1	1	1	Wildtype	Non-codel	un-methylated	5.77338	1.90474	7.29047	4.462	4.32398	4.23246	3.79773	3.5232
CGGA_1571	Primary	GBM	WHO IV	Female	43	412	0	1	1	Mutant	Non-codel	methylated	4.90447	2.55212	5.22757	3.13799	3.72409	4.98964	4.66598	1.71185
CGGA_1564	Primary	GBM	WHO IV	Male	48	190	1	1	1	Wildtype	Non-codel	un-methylated	5.20837	3.72077	7.25316	4.31687	4.59397	3.86961	3.00912	4.34226
CGGA_1560	Primary	GBM	WHO IV	Female	35	459	1	1	1	Mutant	Non-codel	methylated	6.05352	4.11094	6.9974	4.43396	4.21522	4.33672	3.21816	3.3475
CGGA_1559	Primary	GBM	WHO IV	Male	63	603	1	0	1	Mutant	Codel	methylated	5.96941	2.14706	6.46575	5.07574	5.29569	4.00777	3.90011	2.58511
CGGA_1551	Primary	GBM	WHO IV	Female	50	347	1	1	1	NA	Non-codel	un-methylated	3.29376	2.08884	5.46027	2.25553	2.87416	3.97008	2.92088	1.81641
CGGA_1548	Primary	GBM	WHO IV	Male	53	1054	1	1	1	Wildtype	Non-codel	un-methylated	5.07805	3.55012	6.45247	3.73793	4.01865	4.52663	4.14147	2.97005
CGGA_1546	Primary	GBM	WHO IV	Male	56	223	1	0	1	Wildtype	Non-codel	un-methylated	4.57868	1.56407	6.45834	3.22408	3.32603	3.70334	3.07261	2.56343
CGGA_1543	Primary	GBM	WHO IV	Male	57	723	1	1	0	Mutant	Non-codel	un-methylated	5.01717	3.9417	6.3274	3.29924	3.81043	4.1855	3.49068	3.26136
CGGA_1542	Primary	GBM	WHO IV	Male	26	184	0	1	1	Mutant	NA	un-methylated	3.40505	0.71025	2.78215	3.02384	3.05733	3.00836	2.56063	1.0997
CGGA_1539	Primary	GBM	WHO IV	Male	61	2462	0	1	1	Mutant	Non-codel	methylated	5.95132	2.63478	6.25033	4.87315	4.56454	4.33153	4.94624	2.75357
CGGA_1537	Primary	GBM	WHO IV	Male	73	97	1	0	0	Wildtype	Non-codel	methylated	5.33719	2.06183	6.63655	4.45879	3.62515	3.88146	3.87385	3.0179
CGGA_1534	Primary	GBM	WHO IV	Female	58	27	1	0	0	Mutant	Non-codel	un-methylated	4.92228	2.62472	5.58476	4.56236	3.49057	4.17751	3.78414	2.67081
CGGA_1529	Primary	GBM	WHO IV	Male	63	583	1	NA	NA	Wildtype	Non-codel	un-methylated	4.91975	3.26935	6.67781	4.83219	4.60877	3.98947	3.77632	3.61512
CGGA_1521	Primary	GBM	WHO IV	Female	63	205	1	1	1	Wildtype	Non-codel	methylated	5.97759	1.87732	6.52718	4.05692	5.61786	4.26015	3.69863	3.02312
CGGA_1503	Primary	GBM	WHO IV	Male	47	777	1	1	1	Wildtype	NA	un-methylated	2.98465	1.14723	3.81991	2.53588	2.25555	2.7889	2.09865	1.07828
CGGA_1501	Primary	GBM	WHO IV	Male	58	222	1	1	1	NA	Non-codel	methylated	3.82761	3.39669	5.82897	2.88323	3.95972	5.1095	3.2644	1.59371
CGGA_1500	Primary	GBM	WHO IV	Female	45	108	1	1	1	Wildtype	Non-codel	un-methylated	5.75119	1.65231	5.97891	4.5137	3.78818	5.01456	5.26556	2.21705
CGGA_1494	Primary	GBM	WHO IV	Male	21	269	1	1	1	Wildtype	NA	methylated	4.19448	0.44586	2.73223	2.7914	2.37945	3.18347	2.55113	1.67515
CGGA_1491	Primary	GBM	WHO IV	Male	29	246	1	1	1	Mutant	Non-codel	un-methylated	6.72942	3.58091	7.93699	4.76247	5.40452	3.82118	2.40028	3.56702
CGGA_1486	Primary	GBM	WHO IV	Male	45	184	1	1	1	Wildtype	NA	methylated	3.53325	0.854911	3.66621	3.04719	2.45824	3.27318	1.67229	1.14841
CGGA_1481	Primary	GBM	WHO IV	Male	55	131	1	0	0	Wildtype	NA	methylated	3.17976	0.50292	3.35042	3.16835	1.95305	2.47376	1.89613	1.22161
CGGA_1478	Primary	GBM	WHO IV	Female	72	542	1	1	1	Wildtype	Non-codel	methylated	4.59903	2.8822	6.91977	4.22624	4.05203	3.95899	3.18995	3.62967
CGGA_1476	Primary	GBM	WHO IV	Female	53	299	1	0	0	Wildtype	Non-codel	methylated	5.75356	2.63076	6.6255	3.77078	5.03337	3.73908	3.16268	2.84747
CGGA_1472	Primary	GBM	WHO IV	Male	34	1025	1	0	0	NA	Non-codel	methylated	3.85245	3.97952	5.20904	2.16522	3.36546	4.33088	3.76152	1.6982
CGGA_1467	Primary	GBM	WHO IV	Male	58	866	1	1	0	Mutant	NA	un-methylated	4.72069	1.91488	3.49455	2.87756	4.03741	3.35329	1.77627	2.68644
CGGA_1462	Primary	GBM	WHO IV	Male	49	174	1	1	1	Wildtype	Non-codel	methylated	5.82982	2.02185	7.42977	4.9491	4.2641	4.44491	3.35116	3.3044
CGGA_1461	Primary	GBM	WHO IV	Female	60	226	1	1	1	Wildtype	Non-codel	un-methylated	5.98856	2.99808	7.22625	4.90311	4.68039	4.01928	3.01594	3.27007
CGGA_1457	Primary	GBM	WHO IV	Male	60	312	1	1	1	Wildtype	Non-codel	methylated	6.0692	1.90813	6.69971	5.01282	4.59849	3.65274	3.4991	2.99152
CGGA_1452	Primary	GBM	WHO IV	Male	53	468	1	1	1	Wildtype	Non-codel	methylated	5.12888	3.77299	6.36424	3.6924	4.65282	4.01436	2.73172	3.25698
CGGA_1451	Primary	GBM	WHO IV	Female	45	438	1	1	1	Wildtype	Non-codel	un-methylated	4.74183	3.19365	6.78471	3.68548	4.40534	3.19256	2.55589	3.02485
CGGA_1444	Primary	GBM	WHO IV	Female	68	378	1	1	1	Wildtype	Non-codel	methylated	6.42519	3.61003	7.26695	4.96203	4.60492	3.60239	2.95508	3.22442
CGGA_1441	Primary	GBM	WHO IV	Male	70	1882	1	1	1	Wildtype	Non-codel	methylated	4.93535	2.1864	6.52012	3.69437	3.51975	3.35195	3.50509	2.22329
CGGA_1433	Primary	GBM	WHO IV	Female	72	394	1	1	1	Wildtype	Non-codel	un-methylated	5.75671	1.9871	6.7457	5.02376	4.22974	3.53142	3.67243	2.77454
CGGA_1426	Primary	GBM	WHO IV	Female	50	133	1	1	1	Wildtype	Non-codel	un-methylated	6.20891	1.93827	7.18018	5.04735	5.2517	5.05166	3.5555	2.88061
CGGA_1425	Primary	GBM	WHO IV	Female	22	640	1	1	1	Wildtype	Codel	methylated	5.26171	2.7974	6.68564	4.46253	4.76555	3.66237	2.71066	2.79724
CGGA_1422	Primary	GBM	WHO IV	Male	76	204	1	1	1	Wildtype	NA	un-methylated	3.47629	1.60257	4.30631	3.21545	2.8765	2.83101	1.66779	1.55365
CGGA_1420	Primary	GBM	WHO IV	Male	60	364	1	1	1	Wildtype	Non-codel	methylated	5.29644	2.65074	5.36716	4.17164	3.336	6.06849	6.03318	1.3689
CGGA_1418	Primary	GBM	WHO IV	Female	73	287	1	1	1	Wildtype	NA	un-methylated	4.15447	2.51107	4.36875	2.59181	3.65808	3.04086	2.17889	2.33105
CGGA_1410	Primary	GBM	WHO IV	Female	27	825	1	1	1	Wildtype	Non-codel	methylated	6.44305	3.00732	6.88205	4.77995	5.71315	4.26834	3.4979	2.9933
CGGA_1409	Primary	GBM	WHO IV	Female	24	2727	0	0	1	Mutant	Non-codel	un-methylated	5.52272	2.50813	5.91413	5.67449	4.34323	5.28295	4.98641	2.95277
CGGA_1403	Primary	GBM	WHO IV	Female	43	679	1	1	1	Wildtype	Non-codel	methylated	6.3903	2.46876	7.25265	4.11875	5.87562	4.05723	3.22695	2.73227
CGGA_1402	Primary	GBM	WHO IV	Male	30	2742	0	1	1	Wildtype	Non-codel	methylated	5.47592	2.31089	6.71415	4.13755	3.86169	3.45652	3.11284	2.77245
CGGA_1392	Primary	GBM	WHO IV	Male	62	473	1	1	1	Wildtype	Non-codel	un-methylated	5.34301	3.36267	6.18095	2.84303	4.34829	4.38941	2.51004	2.43627
CGGA_1391	Primary	GBM	WHO IV	Male	62	426	0	1	1	Wildtype	Non-codel	un-methylated	6.1236	2.14706	6.74885	4.40249	4.69186	3.68668	3.31464	3.61512
CGGA_139	Primary	GBM	WHO IV	Male	59	694	1	1	1	Mutant	Non-codel	un-methylated	5.88789	1.64004	5.9645	4.40807	4.17338	5.82799	6.11948	1.65642
CGGA_1384	Primary	GBM	WHO IV	Female	39	191	1	1	1	Mutant	Non-codel	methylated	5.83757	2.0962	6.63883	4.26107	4.73984	4.73535	3.84784	2.58767
CGGA_1382	Primary	GBM	WHO IV	Male	57	284	1	1	1	Wildtype	Non-codel	methylated	6.66701	2.77582	7.28776	4.07884	6.17047	3.78758	3.7284	3.46543
CGGA_1380	Primary	GBM	WHO IV	Male	46	291	1	1	1	Wildtype	Non-codel	methylated	5.67328	1.27581	5.7888	4.78532	4.44569	4.65016	4.47747	2.70627
CGGA_1378	Primary	GBM	WHO IV	Male	47	378	1	1	1	Wildtype	NA	un-methylated	4.95273	2.25136	4.34213	3.75681	3.57625	3.45029	2.09534	1.95962
CGGA_1371	Primary	GBM	WHO IV	Male	68	2791	0	1	1	Wildtype	Non-codel	methylated	5.6207	3.18828	6.31168	3.73793	4.18922	3.54545	4.03828	2.90352
CGGA_1365	Primary	GBM	WHO IV	Male	55	253	1	1	1	Wildtype	NA	methylated	4.17372	2.90715	4.57986	4.24857	3.39112	3.75012	1.90756	2.0858
CGGA_1354	Primary	GBM	WHO IV	Female	40	530	1	1	1	Wildtype	Non-codel	methylated	5.3441	2.95097	7.17507	4.50032	4.26162	3.77193	2.70641	2.59227
CGGA_1353	Primary	GBM	WHO IV	Male	65	1022	1	1	1	Wildtype	Non-codel	un-methylated	6.18104	1.61099	7.12313	4.11454	5.5594	3.73706	3.42774	3.4717
CGGA_1342	Primary	GBM	WHO IV	Male	47	186	1	1	1	Wildtype	Non-codel	un-methylated	5.17585	2.83702	7.19167	3.44215	4.34079	3.51833	2.80258	3.21806
CGGA_1338	Primary	GBM	WHO IV	Female	61	1122	1	1	1	Wildtype	Non-codel	methylated	5.62449	2.73183	7.67564	3.94761	3.56808	3.43995	2.96517	2.62198
CGGA_1332	Primary	GBM	WHO IV	Female	55	510	0	0	1	Wildtype	Non-codel	methylated	6.52657	4.93049	7.91623	5.92102	4.97027	4.26105	2.73974	3.63803
CGGA_1326	Primary	GBM	WHO IV	Male	45	322	1	1	0	Mutant	Non-codel	un-methylated	5.44481	3.72077	6.52808	3.012	3.79289	4.15696	3.52876	2.62516
CGGA_1320	Primary	GBM	WHO IV	Male	19	59	1	0	1	Wildtype	Non-codel	un-methylated	6.68958	3.31986	6.85244	5.60554	5.29637	4.45729	3.25292	6.18867
CGGA_1314	Primary	GBM	WHO IV	Female	27	172	1	0	0	Mutant	Non-codel	methylated	5.90746	4.06929	7.57564	3.65209	3.93622	4.09	2.60094	2.73902
CGGA_1313	Primary	GBM	WHO IV	Male	42	379	1	1	1	Wildtype	Non-codel	un-methylated	4.64907	2.30376	7.00878	4.46537	3.6686	3.89419	3.88532	2.7858
CGGA_1299	Primary	GBM	WHO IV	Male	54	550	1	1	1	Wildtype	Non-codel	un-methylated	6.64845	2.87057	7.42548	5.27878	4.73887	4.07513	2.87181	3.34488
CGGA_1287	Primary	GBM	WHO IV	Male	29	533	1	1	1	Mutant	Non-codel	un-methylated	5.88238	2.36218	7.89833	3.87938	4.84253	3.99655	3.49661	2.08819
CGGA_1282	Primary	GBM	WHO IV	Female	33	1116	1	1	1	Wildtype	Non-codel	un-methylated	4.57004	1.53336	6.22908	3.42629	4.07415	3.4365	2.77695	2.72366
CGGA_1275	Primary	GBM	WHO IV	Male	70	183	1	1	1	Wildtype	Non-codel	un-methylated	5.35599	1.94915	6.52285	3.06988	3.98821	5.62043	4.67382	3.40481
CGGA_1270	Primary	GBM	WHO IV	Female	60	188	1	1	1	Wildtype	Non-codel	un-methylated	4.33842	1.7193	5.68228	3.87565	3.16825	5.27072	3.45015	1.35268
CGGA_1258	Primary	GBM	WHO IV	Male	42	114	1	0	0	Wildtype	Non-codel	un-methylated	6.49425	3.80279	7.32337	5.78578	4.68544	4.55935	2.9486	3.93352
CGGA_1256	Primary	GBM	WHO IV	Female	52	2557	0	1	1	NA	Non-codel	methylated	4.39071	4.0406	5.67454	2.9564	3.41473	4.68612	3.16421	2.08924
CGGA_1251	Primary	GBM	WHO IV	Female	42	272	1	1	1	Wildtype	Non-codel	un-methylated	2.00522	3.87304	7.65272	4.50601	4.581	3.90364	3.30206	2.9978
CGGA_1240	Primary	GBM	WHO IV	Male	33	19	1	0	0	Wildtype	Non-codel	un-methylated	4.45489	1.08216	6.73559	4.47143	3.31498	3.85827	3.45167	2.13121
CGGA_1237	Primary	GBM	WHO IV	Male	62	296	1	1	1	Wildtype	Non-codel	un-methylated	6.14813	3.375	8.31441	4.81695	4.57726	2.76766	1.83033	2.85883
CGGA_1236	Primary	GBM	WHO IV	Female	47	191	1	0	0	Wildtype	Non-codel	methylated	5.7146	1.08738	5.857	4.91282	4.0256	5.2091	5.28281	1.57383
CGGA_1234	Primary	GBM	WHO IV	Male	32	705	1	1	1	Wildtype	Non-codel	un-methylated	4.46586	1.94417	6.69986	3.65816	3.38926	4.54884	3.86552	2.36529
CGGA_1224	Primary	GBM	WHO IV	Male	57	271	1	1	1	Wildtype	Non-codel	un-methylated	4.28521	1.49709	5.37341	5.31041	3.03897	4.22719	3.61198	3.13487
CGGA_1219	Primary	GBM	WHO IV	Female	57	2120	1	1	1	Mutant	Non-codel	methylated	5.92734	3.38301	6.392	6.19652	3.74682	5.01169	4.01212	3.06961
CGGA_1216	Primary	GBM	WHO IV	Male	44	312	1	1	1	Wildtype	Non-codel	methylated	6.11176	2.00292	6.93223	4.71337	4.27753	4.25144	3.56456	3.92803
CGGA_1214	Primary	GBM	WHO IV	Female	49	604	1	1	1	Wildtype	Non-codel	methylated	7.0469	3.13945	7.88887	5.77627	4.84575	4.60937	2.66191	4.13436
CGGA_1180	Primary	GBM	WHO IV	Female	48	1226	0	1	1	Wildtype	Non-codel	un-methylated	7.19561	3.91344	6.48596	5.18053	4.68444	3.89656	2.63679	3.85041
CGGA_1172	Primary	GBM	WHO IV	Female	36	3131	0	1	1	Mutant	Non-codel	methylated	5.60425	3.35672	6.29576	4.02254	3.51106	3.60128	3.29671	2.20132
CGGA_1171	Primary	GBM	WHO IV	Male	40	412	1	1	0	Wildtype	Non-codel	methylated	5.3341	1.52339	6.41553	3.11674	4.07517	3.17905	3.99923	2.70708
CGGA_1142	Primary	GBM	WHO IV	Male	60	1005	1	1	1	Wildtype	Non-codel	un-methylated	5.92011	3.36741	6.81206	4.55446	4.34206	4.07227	3.91083	4.08317
CGGA_1139	Primary	GBM	WHO IV	Female	53	1196	1	1	1	Wildtype	Non-codel	methylated	6.9564	1.74782	5.09404	3.96033	5.07983	5.28083	4.05224	3.17004
CGGA_1138	Primary	GBM	WHO IV	Male	54	411	1	1	1	Wildtype	Non-codel	un-methylated	6.56871	4.12883	7.59737	3.6359	4.99076	2.92444	2.75452	2.89592
CGGA_1135	Primary	GBM	WHO IV	Male	40	1244	1	1	1	Wildtype	Non-codel	un-methylated	5.1527	2.66847	6.52027	4.12923	3.58315	3.6278	3.58398	3.09904
CGGA_1134	Primary	GBM	WHO IV	Female	56	59	1	0	1	Wildtype	Non-codel	methylated	5.62419	2.69754	7.50208	5.57286	4.23736	4.88165	3.88478	3.50381
CGGA_1124	Primary	GBM	WHO IV	Male	47	484	1	1	1	Wildtype	Non-codel	un-methylated	5.30216	2.65123	7.98339	4.16659	2.90777	3.31692	3.39759	2.82272
CGGA_1114	Primary	GBM	WHO IV	Male	53	460	1	1	1	Wildtype	Non-codel	un-methylated	6.8157	2.8678	6.25816	3.96396	4.02496	3.56629	3.02385	3.46264
CGGA_1109	Primary	GBM	WHO IV	Male	42	1348	1	NA	NA	Wildtype	Non-codel	un-methylated	4.4334	1.47034	6.66165	2.39903	4.31872	2.75853	3.48921	2.10818
CGGA_1106	Primary	GBM	WHO IV	Male	37	420	1	1	0	Wildtype	Non-codel	methylated	5.59386	2.37282	7.04749	4.84049	4.11824	3.54778	3.33099	3.19261
CGGA_1103	Primary	GBM	WHO IV	Female	35	585	1	1	1	Mutant	Non-codel	methylated	6.40959	3.95649	7.09319	4.01494	5.87288	4.26902	2.03092	2.35954
CGGA_1091	Primary	GBM	WHO IV	Female	51	1116	1	1	1	Wildtype	Non-codel	methylated	4.8124	2.53917	6.08271	4.43642	4.47288	4.6125	2.42595	2.83981
CGGA_1086	Primary	GBM	WHO IV	Female	65	1977	1	1	1	Wildtype	NA	methylated	4.31565	0.669535	3.73321	3.21256	2.81199	3.99449	3.03453	2.02236
CGGA_1083	Primary	GBM	WHO IV	Male	59	450	1	1	1	Wildtype	Non-codel	un-methylated	3.57971	1.73647	4.65351	4.26107	3.82012	4.39285	4.19382	2.6932
CGGA_1077	Primary	GBM	WHO IV	Male	47	591	1	1	0	Wildtype	Non-codel	un-methylated	4.23012	2.1928	7.20403	3.42247	3.11572	2.32621	2.04596	2.09488
CGGA_1075	Primary	GBM	WHO IV	Male	72	398	1	1	1	Wildtype	Non-codel	un-methylated	5.14212	2.20567	6.75651	4.12226	4.36375	3.59007	3.19294	3.50259
CGGA_1074	Primary	GBM	WHO IV	Male	50	86	1	1	1	Wildtype	Non-codel	methylated	5.09682	2.65123	5.69286	4.23815	4.7237	3.59612	3.30373	3.18907
CGGA_1073	Primary	GBM	WHO IV	Female	42	270	1	1	1	Wildtype	Non-codel	un-methylated	3.00996	1.23036	5.24708	4.05309	3.94461	3.92006	3.4683	2.34246
CGGA_1072	Primary	GBM	WHO IV	Male	26	1090	1	1	1	Wildtype	Non-codel	un-methylated	5.62112	2.82852	7.63222	3.41807	4.71384	3.93054	2.88919	2.56774
CGGA_1070	Primary	GBM	WHO IV	Male	37	333	1	1	1	Wildtype	Non-codel	un-methylated	4.90529	2.63845	5.78493	5.03325	4.67234	4.9043	3.26833	2.68621
CGGA_1053	Primary	GBM	WHO IV	Female	63	370	1	1	1	Wildtype	Non-codel	un-methylated	5.92338	2.89255	6.56617	4.27083	4.52693	3.68266	2.80714	1.87748
CGGA_1049	Primary	GBM	WHO IV	Male	58	809	1	1	1	Wildtype	Non-codel	un-methylated	4.66592	1.82503	6.34917	3.68228	4.27248	4.06228	3.55462	2.34533
CGGA_1045	Primary	GBM	WHO IV	Male	79	348	1	1	1	Wildtype	Non-codel	un-methylated	4.26611	2.05025	7.56591	2.37048	3.55487	3.5834	2.53485	2.63888
CGGA_1041	Primary	GBM	WHO IV	Male	58	3593	0	1	1	Wildtype	Non-codel	un-methylated	6.07982	1.9871	6.43243	4.30846	4.5685	5.07397	5.40485	2.54632
CGGA_1039	Primary	GBM	WHO IV	Male	40	727	1	0	1	Wildtype	Non-codel	methylated	6.17595	4.5463	7.39256	3.78641	4.63811	4.16148	3.75763	2.53993
CGGA_1036	Primary	GBM	WHO IV	Male	41	806	1	1	1	Wildtype	Non-codel	methylated	6.01023	3.76945	6.78752	5.02478	4.05397	4.28795	3.85637	3.24227
CGGA_1035	Primary	GBM	WHO IV	Female	60	567	1	1	0	Wildtype	Non-codel	methylated	4.79019	1.97382	6.90337	5.0382	3.3673	4.11312	3.441	3.25151
CGGA_1026	Primary	GBM	WHO IV	Male	57	1570	1	1	1	Wildtype	Non-codel	methylated	4.88035	3.53151	7.16094	3.68228	10.7826	3.37713	3.01388	2.60246
CGGA_1024	Primary	GBM	WHO IV	Male	64	3074	1	1	1	Wildtype	Non-codel	methylated	3.79132	2.2265	6.58409	2.75437	4.52309	3.65565	2.67185	1.53117
CGGA_1023	Primary	GBM	WHO IV	Female	56	681	1	1	1	Wildtype	Non-codel	un-methylated	4.2153	1.6244	5.73351	4.62022	3.55865	3.4886	3.20754	3.117
CGGA_1017	Primary	GBM	WHO IV	Female	29	768	1	1	0	Wildtype	Non-codel	un-methylated	5.63289	1.68847	5.91396	4.26491	4.17249	6.05423	6.43183	1.96339
CGGA_1015	Primary	GBM	WHO IV	Male	62	164	1	1	0	Wildtype	Non-codel	un-methylated	5.50743	1.96891	6.34376	4.81561	3.64804	4.54235	3.10517	2.95673
CGGA_1011	Primary	GBM	WHO IV	Female	46	109	1	1	0	Wildtype	Non-codel	un-methylated	4.72286	1.71353	5.69158	4.63596	3.97853	4.67766	3.63517	2.16994
CGGA_1008	Primary	GBM	WHO IV	Female	54	315	1	1	1	Wildtype	Non-codel	un-methylated	6.20668	3.44755	6.36434	5.06407	5.26617	3.97067	3.45774	2.4045
CGGA_1007	Primary	GBM	WHO IV	Female	57	345	1	1	1	Wildtype	Non-codel	un-methylated	5.90613	3.40679	5.80307	2.97116	4.48303	3.94325	3.62566	2.3906
CGGA_1001	Primary	GBM	WHO IV	Male	11	3817	0	0	1	Wildtype	Non-codel	un-methylated	3.88933	0.889505	5.1521	4.57975	3.0616	4.53746	4.93688	2.269
